# Supplementary material for: Machine learning-assisted assessment of extracellular vesicles can monitor cellular rejection after heart transplant
Source: Commun Med (Lond). 2025 Jul 11;5:288. doi: 10.1038/s43856-025-00999-0 (PMC12246144; doi:10.1038/s43856-025-00999-0)
Supplement: Supplementary file 3 — Supplementary Data S1 [file 43856_2025_999_MOESM3_ESM.xlsx]

## Sheet: Suppl. Data S1
	Supplementary Data S1 – Clinical-biochemical parameters and endomyocardial biopsy during rejection episodes
	Variable	Grade 0	Grade 1A/B	Grade 2	Grade 3A	Overall	Pairwise Comparisons
		(n=181)	(n=80)	(n=10)	(n=14)	P-value	0 vs. 1A/B	0 vs. 2	0 vs. 3A	1A/B vs. 2	1A/B vs. 3A	2 vs. 3A
	Biochemical Parameters
	WBC (*10.9/L)	5.8 ± 2.40	5.2 ± 2.11	6.1 ± 2.56	6.1 ± 1.88	0.157	-	-	-	-	-		-
	Neutrophils (*10.9/L)	4.5 ± 2.32	3.9 ± 1.99	4.7 ± 2.27	4.6 ± 1.95	0.268	-	-	-	-	-		-
	Lymphocytes (*10.9/L)	0.7 ± 0.39	0.7 ± 0.41	0.9 ± 0.64	0.7 ± 0.35	0.600	-	-	-	-	-		-
	Monocytes (*10.9/L)	0.5 ± 0.24	0.4 ± 0.22	0.5 ± 0.29	0.6 ± 0.23	0.014	0.053	1000	0.731	1000	0.046		1000
	Eosinophils (*10.9/L)	0.08 ± 0.072	0.08 ± 0.064	0.09 ± 0.047	0.11 ± 0.091	0.748	-	-	-	-	-		-
	Basophils (*10.9/L)	0.03 ± 0.020	0.03 ± 0.021	0.03 ± 0.022	0.05 ± 0.040	0.002	1000	0.936	0.001	1000	0.017		0.402
	ASL (U/L)	24 ± 9.7	25 ± 13.3	26 ± 10.8	28 ± 16.4	0.587	-	-	-	-	-		-
	ALT (U/L)	22 ± 15.6	23 ± 18.7	22 ± 11.9	25 ± 17.3	0.939	-	-	-	-	-		-
	GGT (U/L)	63 ± 68.9	88 ± 133.7	98 ± 77.8	76 ± 60.2	0.178	-	-	-	-	-		-
	CPK (U/L)	105 ± 85.7	84 ± 51.8	70 ± 41.2	69 ± 33.5	0.119	-	-	-	-	-		-
	Creatinine (mMol/L)	135 ± 51.6	125 ± 67.0	139 ± 34.1	117 ± 54.2	0.447	-	-	-	-	-		-
	eGFR (mL/min)	54 ± 21.0	61 ± 26.4	52 ± 16.1	66 ± 27.2	0.053	-	-	-	-	-		-
	Immunosuppressive treatment
	Cyclosporine (ref. Yes; n, %)	168 (92.8)	76 (95.0)	9 (90.0)	13 (92.9)	0.668	-	-	-	-	-	-
	Prednisone (ref. Yes; n, %)	176 (97.2)	78 (97.5)	10 (100.0)	13 (92.9)	0.344	-	-	-	-	-	-
	Mycophenolate (ref. Yes; n, %)	81 (44.8)	38 (47.5)	4 (40.0)	8 (57.1)	0.985	-	-	-	-	-	-
	Azathioprine (ref. Yes; n, %)	4 (2.2)	6 (7.5)	1 (10.0)	1 (7.1)	0.057	-	-	-	-	-	-
	Tacrolimus (ref. Yes; n, %)	13 (7.2)	4 (5.0)	1 (10.0)	1 (7.1)	0.892	-	-	-	-	-	-
	Everolimus (ref. Yes; n, %)	23 (12.7)	16 (20.0)	0 (0.0)	2 (14.3)	0.247	-	-	-	-	-	-
	Characteristics of the Endomyocardial Biopsy
	Fibrosis (ref. Yes; n, %)	69 (38.1)	26 (32.5)	5 (50.0)	1 (7.1)	0.079	-	-	-	-	-	-
	Inflammatory infiltrate (ref. Yes; n, %)	18 (9.9)	78 (97.5)	10 (100.0)	12 (85.7)	<0.001	<0.001	<0.001	<0.001	1000	0.104	0.493
	Myocytolisis (ref. Yes; n, %)	17 (9.4)	8 (10.0)	6 (60.0)	9 (64.3)	<0.001	1000	<0.001	<0.001	0.001	<0.001	1000
	Myocytes necrosis (ref. Yes; n, %)	11 (6.1)	3 (3.8)	10 (100.0)	11 (78.6)	<0.001	0.560	<0.001	<0.001	<0.001	<0.001	0.239
	Ischemic damage (ref. Yes; n, %)	42 (23.3)	5 (6.3)	1 (10.0)	4 (28.6)	0.007	0.001	0.460	0.744	0.517	0.026	0.358
	Edema (ref. Yes; n, %)	22 (12.2)	10 (12.5)	2 (20.0)	6 (42.9)	0.014	1000	0.618	0.007	0.617	0.013	0.388
	Vasculitis (ref. Yes; n, %)	1 (0.6)	29 (36.3)	5 (50.0)	5 (35.7)	<0.001	<0.001	<0.001	<0.001	0.494	1000	0.678
	Micro-vasculopathy (ref. Yes; n, %)	24 (13.3)	11 (13.8)	1 (10.0)	3 (21.4)	0.839	-	-	-	-	-	-
	Vessel thrombosis (ref. Yes; n, %)	0 (0.0)	3 (3.8)	0 (0.0)	0 (0.0)	0.569	-	-	-	-	-	-
	Quilty effect (ref. Yes; n, %)	12 (6.6)	8 (10.0)	1 (10.0)	1 (7.1)	0.816	-	-	-	-	-	-
	Peri-operative ischemic damage (ref. Yes; n, %)	37 (20.4)	15 (18.8)	2 (20.0)	3 (21.4)	0.899	-	-	-	-	-	-
	Biochemical parameters, immunosuppressive treatment, and characteristics of endomyocardial biopsy, at patients’ follow-up after stratification for rejection grade: grade 0, non-rejecting episodes (n=181),
	grade 1A/B acute cellular rejection (ACR; n=80), grade 2 ACR (n=10), and grade 3A ACR (n=14). WBC, White Blood Cells; eGFR, estimated Glomerular Filtration Rate. P-values of less than 0.05 were
	considered significant (in bold).
