# Supplementary material for: Machine learning-assisted assessment of extracellular vesicles can monitor cellular rejection after heart transplant
Source: Commun Med (Lond). 2025 Jul 11;5:288. doi: 10.1038/s43856-025-00999-0 (PMC12246144; doi:10.1038/s43856-025-00999-0)
Supplement: Supplementary file 4 — Supplementary Data S2 [file 43856_2025_999_MOESM4_ESM.xlsx]

## Sheet: Suppl. Data S2
	Supplementary Data S2 – EV surface profiling after immuno-capturing (standardized panel of 37 antigens)
	EV antigen	Grade 0 (n=181)			Grade 1A/B (n=80)			Grade 2 (n=10)			Grade 3A (n=14)			P-value
		25th	50th	75th	25th	50th	75th	25th	50th	75th	25th	50th	75th
	Tetrasp.	10.0	17.8	24.7	9.7	23.1	32.7	32.0	39.4	41.8	53.9	67.5	90.2	<0.001
	CD1c	2.6	4.8	8.1	2.4	4.8	7.8	2.2	4.5	6.9	2.8	7.2	18.2	0.511
	CD2	1.5	3.2	5.6	2.6	5.0	9.1	3.9	6.7	25.8	9.5	18.3	40.9	<0.001
	CD3	1.2	6.9	20.4	7.9	19.7	59.8	9.2	56.4	106.5	30.1	104.4	149.3	<0.001
	CD4	4.2	6.2	9.1	5.2	7.8	11.8	5.8	10.0	34.6	8.0	21.7	50.4	<0.001
	CD8	15.7	20.0	29.1	15.8	22.3	30.9	27.1	44.6	66.8	16.0	38.9	72.5	0.001
	CD9	102.1	119.4	139.6	102.0	129.0	146.3	95.3	125.2	137.0	103.0	122.0	160.7	0.499
	CD11c	4.4	7.2	11.4	4.2	7.4	12.3	5.1	8.3	12.6	4.1	8.9	30.7	0.851
	CD14	7.5	10.5	14.9	7.8	10.7	14.6	9.4	12.0	15.6	7.6	13.6	22.2	0.535
	CD19	8.9	12.5	17.8	10.2	17.3	27.6	15.9	27.8	56.8	9.6	38.8	54.5	<0.001
	CD20	10.8	15.2	20.9	13.4	19.9	30.9	20.7	38.8	61.2	16.5	46.7	75.9	<0.001
	CD24	14.4	22.3	30.7	17.8	27.3	41.3	27.6	47.3	67.4	21.7	41.7	66.7	<0.001
	CD25	6.4	11.2	17.3	9.8	15.7	24.2	16.3	34.4	54.5	18.6	34.4	73.3	<0.001
	CD29	65.6	97.7	134.0	74.1	105.2	149.9	54.6	103.7	152.7	80.5	115.4	150.3	0.741
	CD31	44.4	71.2	105.3	48.8	70.8	100.1	42.1	68.5	111.6	44.4	90.1	116.0	0.600
	CD40	42.9	63.8	92.5	43.7	64.0	93.8	33.2	74.9	98.0	56.2	81.8	96.5	0.536
	CD41b	50.5	99.7	154.1	61.6	98.1	140.0	85.2	102.5	131.5	127.4	139.0	250.5	0.061
	CD42a	59.0	114.7	194.2	79.0	126.5	202.5	53.2	97.7	151.3	66.2	91.4	216.9	0.505
	CD44	18.2	23.7	36.0	19.8	26.3	35.8	14.5	23.6	40.3	14.1	27.1	57.2	0.875
	CD45	4.6	8.8	14.3	11.5	16.9	27.1	15.2	21.8	69.4	16.3	34.9	81.7	<0.001
	CD49e	10.6	16.0	22.0	15.3	21.8	27.7	19.9	29.3	44.3	24.8	41.3	85.6	<0.001
	CD56	0.0	0.3	1.9	0.0	0.3	2.8	0.0	0.0	1.2	0.0	0.1	4.0	0.793
	CD62P	50.7	103.4	204.8	96.3	164.8	333.3	86.0	227.0	389.6	113.7	240.3	422.6	<0.001
	CD63	52.0	66.7	91.1	50.7	67.0	82.1	44.6	55.4	96.9	57.3	73.5	95.4	0.675
	CD69	35.6	50.6	75.3	35.2	45.9	69.4	32.8	43.6	75.9	50.2	65.5	81.2	0.232
	CD81	75.2	103.8	137.6	73.1	106.5	126.7	76.9	101.9	136.8	72.6	94.4	125.8	0.774
	CD86	8.3	12.1	19.5	8.6	13.0	20.4	7.9	14.0	25.7	8.3	16.6	31.0	0.776
	CD105	7.4	11.6	19.0	6.8	11.0	17.0	8.3	11.8	17.2	10.8	15.6	22.6	0.240
	CD133/1	8.8	14.1	22.8	10.7	15.5	25.0	7.7	15.1	26.9	12.3	20.9	41.4	0.283
	CD142	3.8	7.4	15.3	6.0	14.6	22.7	10.0	33.0	53.9	9.4	36.9	56.1	<0.001
	CD146	0.6	1.8	3.9	0.5	2.2	4.0	1.7	2.7	3.6	0.0	1.7	8.8	0.777
	CD209	6.8	13.4	22.7	10.7	20.4	36.3	14.2	32.6	47.1	14.9	29.9	59.1	<0.001
	CD326	14.7	20.6	30.7	13.4	19.7	35.2	16.0	19.4	33.0	13.1	19.6	53.5	0.984
	HLA-I	17.9	36.0	57.6	30.4	58.7	98.5	41.5	54.5	64.3	44.3	68.2	133.7	<0.001
	HLA-II	16.6	23.4	30.8	15.9	23.7	31.8	19.0	26.7	57.4	15.4	23.6	66.2	0.557
	MCSP	4.8	8.4	16.0	4.9	9.1	15.0	4.7	11.0	18.7	4.9	9.2	27.3	0.761
	ROR1	8.6	14.6	23.7	8.2	14.5	28.3	3.8	10.0	28.9	13.8	26.3	35.4	0.158
	SSEA-4	5.8	9.6	13.0	5.5	9.1	12.3	4.3	7.7	11.7	7.6	9.6	19.4	0.462
	EV surface antigen profiling by flow cytometric analysis after bead-based immuno-capturing. Median fluorescence intensity (MFI; expressed as arbitrary unit, a.u.) is reported for tetraspanins
	(CD9, CD63, and CD81), whereas normalized MFI (nMFI, expressed as percentage [%] after normalization by median tetraspanins levels) is used for the analysis of a standardized panel
	of 37 EV markers. Patients were stratified according to rejection grade (ACR from 0 to 3A). Data are expressed as median and interquartile range; EV antigens with a P-value less than 0.05
	were considered significantly different and reported in bold and red characters.
