# Supplementary material for: Machine learning-assisted assessment of extracellular vesicles can monitor cellular rejection after heart transplant
Source: Commun Med (Lond). 2025 Jul 11;5:288. doi: 10.1038/s43856-025-00999-0 (PMC12246144; doi:10.1038/s43856-025-00999-0)
Supplement: Supplementary file 5 — Supplementary Data S3 [file 43856_2025_999_MOESM5_ESM.xlsx]

## Sheet: Suppl. Data S3
	Supplementary Data S3 – EV surface profiling after immuno-capturing according to time-point of evaluation
	EV antigen	After Surg. (n=17)			Grade 0 (n=109)			Pre 1A/B (n=48)			Pre 2-3A (n=7)			Grade 1A/B (n=80)			Grade 2-3A (n=24)			P-value
		25th	50th	75th	25th	50th	75th	25th	50th	75th	25th	50th	75th	25th	50th	75th	25th	50th	75th
	*Tetrasp.	10.6	18.9	21.3	9.5	16.5	24.8	11.1	16.3	21.7	20.3	26.3	35.9	9.7	23.1	32.7	36.1	46.5	73.9	<0.001
	CD1c	3.0	5.0	8.8	2.1	4.7	7.9	2.8	4.7	7.9	2.6	9.7	15.8	2.4	4.8	7.8	2.8	5.1	10.9	0.686
	CD2	1.3	3.8	6.7	1.2	2.7	5.3	2.1	3.4	6.2	3.2	4.1	6.3	2.6	5.0	9.1	5.2	11.5	37.8	<0.001
	CD3	3.3	9.3	21.4	0.9	5.8	15.8	2.2	10.0	22.9	4.5	24.0	43.7	7.9	19.7	59.8	29.3	66.7	135.2	<0.001
	CD4	4.6	5.6	7.9	4.2	6.1	8.7	4.0	6.6	9.9	2.4	9.7	16.8	5.2	7.8	11.8	7.4	13.4	49.0	<0.001
	CD8	11.2	14.8	23.1	15.9	21.1	30.5	17.3	20.7	24.9	12.8	20.0	46.8	15.8	22.3	30.9	19.2	41.4	69.7	0.001
	CD9	63.1	90.8	103.5	103.5	120.9	140.0	112.1	126.7	141.7	110.7	120.6	133.7	102.0	129.0	146.3	101.6	123.5	143.2	<0.001
	CD11c	5.8	7.3	12.6	4.6	7.3	10.3	3.6	6.3	11.3	5.9	12.7	16.1	4.2	7.4	12.3	4.9	8.9	13.3	0.344
	CD14	8.7	11.2	15.5	7.3	10.3	14.8	7.3	9.9	14.1	12.1	17.1	25.5	7.8	10.7	14.6	8.4	13.2	15.0	0.221
	*CD19	9.1	13.1	16.8	8.5	12.2	16.6	9.2	13.1	21.5	12.3	18.4	28.0	10.2	17.3	27.6	14.6	33.1	52.5	<0.001
	CD20	9.5	12.6	14.9	9.8	15.4	20.6	11.4	15.3	28.6	16.0	21.1	40.8	13.4	19.9	30.9	19.4	46.5	66.5	<0.001
	*CD24	15.4	22.3	27.9	13.5	21.6	28.7	16.2	24.7	37.6	24.6	29.4	40.6	17.8	27.3	41.3	25.8	43.3	66.0	<0.001
	*CD25	3.8	5.8	13.5	6.3	10.7	16.4	8.0	12.6	22.1	11.9	18.6	22.9	9.8	15.7	24.2	17.5	34.4	59.4	<0.001
	CD29	55.0	76.4	139.6	65.2	100.6	131.6	69.5	95.4	144.8	80.5	126.7	152.4	74.1	105.2	149.9	60.8	105.0	151.4	0.612
	CD31	37.6	56.5	88.6	44.1	70.6	103.9	48.7	74.4	114.2	40.6	81.8	107.0	48.8	70.8	100.1	44.3	83.5	112.4	0.529
	CD40	40.0	49.0	76.2	42.9	61.8	90.9	51.1	73.8	93.2	38.3	105.1	123.1	43.7	64.0	93.8	52.0	78.2	96.1	0.327
	CD41b	45.4	63.6	124.6	44.2	70.1	115.2	57.4	87.8	161.8	60.8	90.4	124.0	61.6	98.1	140.0	98.2	148.8	210.0	<0.001
	CD42a	53.1	87.3	152.2	56.6	113.4	191.0	70.5	129.9	232.0	49.8	90.7	163.7	79.0	126.5	202.5	65.2	96.2	169.6	0.441
	CD44	15.3	22.2	28.2	19.1	24.4	35.7	16.6	23.2	36.2	30.1	37.9	48.1	19.8	26.3	35.8	14.5	25.6	44.4	0.359
	CD45	4.7	9.0	21.6	4.5	8.5	13.2	3.7	10.4	16.3	6.0	10.6	39.1	11.5	16.9	27.1	16.3	25.3	69.9	<0.001
	CD49e	7.4	13.0	23.1	10.6	16.1	20.8	11.5	15.7	24.6	14.3	16.5	42.8	15.3	21.8	27.7	22.4	34.6	63.4	<0.001
	CD56	0.0	0.2	1.8	0.0	0.2	1.9	0.0	0.6	1.9	0.0	1.5	3.8	0.0	0.3	2.8	0.0	0.0	2.1	0.913
	CD62P	37.4	90.9	109.0	44.8	101.0	198.2	57.7	160.6	243.0	57.2	81.7	188.0	96.3	164.8	333.3	113.6	240.3	395.4	<0.001
	CD63	41.9	55.7	84.2	54.1	69.7	91.2	45.8	66.3	90.8	56.9	81.8	103.6	50.7	67.0	82.1	52.8	69.4	96.1	0.367
	CD69	27.3	39.4	49.5	38.8	52.5	75.8	34.1	52.5	78.1	33.1	58.2	80.8	35.2	45.9	69.4	40.6	58.4	77.1	0.240
	CD81	118.4	151.1	178.3	75.2	99.7	133.6	65.1	103.5	129.0	84.5	85.7	103.6	73.1	106.5	126.7	73.5	100.2	130.2	0.004
	CD86	7.5	11.8	14.5	8.7	12.0	18.6	8.1	12.4	20.9	17.2	20.0	25.5	8.6	13.0	20.4	8.6	15.0	24.3	0.379
	CD105	4.4	10.1	19.0	8.0	12.3	19.3	5.8	11.1	16.5	7.4	18.5	22.2	6.8	11.0	17.0	10.3	13.6	19.2	0.380
	CD133/1	8.0	11.2	22.3	8.6	13.6	20.2	9.8	14.8	25.4	19.1	21.6	32.8	10.7	15.5	25.0	8.6	20.6	29.7	0.183
	*CD142	3.6	5.8	7.8	3.7	7.4	13.6	3.7	8.9	19.1	15.3	17.7	35.8	6.0	14.6	22.7	9.8	36.8	54.4	<0.001
	CD146	1.0	1.5	5.7	0.7	1.7	3.8	0.4	1.6	3.7	1.3	2.5	5.4	0.5	2.2	4.0	0.4	2.3	3.9	0.824
	*CD209	6.0	8.3	13.4	6.6	13.3	21.0	6.6	13.9	28.4	21.8	26.0	30.0	10.7	20.4	36.3	14.8	32.6	50.7	<0.001
	CD326	12.1	15.5	30.7	15.1	19.8	29.1	13.8	23.1	31.6	24.4	32.6	34.3	13.4	19.7	35.2	15.2	19.6	38.8	0.283
	HLA-I	13.0	30.9	49.3	17.8	33.3	53.7	22.7	41.6	70.5	36.0	47.4	54.8	30.4	58.7	98.5	43.2	55.1	82.4	<0.001
	HLA-II	13.6	24.2	26.8	18.2	23.8	32.5	16.0	22.4	27.0	15.7	27.3	46.4	15.9	23.7	31.8	15.9	26.2	61.2	0.583
	MCSP	1.9	5.9	12.1	4.8	8.6	13.8	4.2	8.2	17.9	6.3	14.2	28.0	4.9	9.1	15.0	5.2	10.2	19.5	0.235
	ROR1	9.0	13.7	25.3	7.9	14.7	22.9	8.4	14.1	25.2	14.0	22.4	56.4	8.2	14.5	28.3	8.5	24.3	31.6	0.425
	SSEA-4	8.0	11.5	15.2	5.5	9.0	12.7	6.5	9.6	13.1	10.1	15.3	22.0	5.5	9.1	12.3	5.6	8.5	15.0	0.256
	EV surface antigen profiling by flow cytometric analysis after bead-based immuno-capturing. Median fluorescence intensity (MFI; expressed as arbitrary unit, a.u.) is reported for tetraspanins
	(CD9, CD63, and CD81), whereas normalized MFI (nMFI, expressed as percentage [%] after normalization by median tetraspanins levels) is used for the analysis of a standardized panel of 37 EV
	markers. Patients were stratified according to the time-point of evaluation and rejection grade: after surgery (first sampling after heart transplant); grade 0 (non-rejecting patients); grade 1A/B;
	pre 1A/B (time-point of evaluation before a 1A/B diagnosis); grade 2-3A; pre 2-3A (time-point of evaluation before a 2-3A diagnosis). Data are expressed as median and interquartile range;
	a P-value less than 0.05 was considered significant and reported in bold. *EV markers significantly different between rejection diagnosis grade 0 and pre 2-3A.
