# Supplementary material for: Machine learning-assisted assessment of extracellular vesicles can monitor cellular rejection after heart transplant
Source: Commun Med (Lond). 2025 Jul 11;5:288. doi: 10.1038/s43856-025-00999-0 (PMC12246144; doi:10.1038/s43856-025-00999-0)
Supplement: Supplementary file 6 — Supplementary Data S4 [file 43856_2025_999_MOESM6_ESM.xlsx]

## Sheet: Suppl. Data S4
	Supplementary Data S4 - Training and Tuning of an AI model to predict rejection episodes
	Oversampling Method	Tree (n)	Max Splits (n)	Sensitivity (%)	Specificity (%)	Accuracy (%)	MA Accuracy (%)
	None	10	10	52.4	97.9	94.4	75.1
	None	10	20	52.4	97.9	94.4	75.1
	None	10	40	52.4	97.9	94.4	75.1
	None	10	80	52.4	97.9	94.4	75.1
	None	10	160	52.4	97.9	94.4	75.1
	None	10	320	52.4	97.9	94.4	75.1
	None	50	10	57.1	98.3	95.0	77.7
	None	50	20	57.1	98.3	95.0	77.7
	None	50	40	57.1	98.3	95.0	77.7
	None	50	80	57.1	98.3	95.0	77.7
	None	50	160	57.1	98.3	95.0	77.7
	None	50	320	57.1	98.3	95.0	77.7
	None	100	10	57.1	97.9	94.7	77.5
	None	100	20	57.1	97.9	94.7	77.5
	None	100	40	57.1	97.9	94.7	77.5
	None	100	80	57.1	97.9	94.7	77.5
	None	100	160	57.1	97.9	94.7	77.5
	None	100	320	57.1	97.9	94.7	77.5
	None	200	10	57.1	97.9	94.7	77.5
	None	200	20	57.1	97.9	94.7	77.5
	None	200	40	57.1	97.9	94.7	77.5
	None	200	80	57.1	97.9	94.7	77.5
	None	200	160	57.1	97.9	94.7	77.5
	None	200	320	57.1	97.9	94.7	77.5
	None	400	10	57.1	98.3	95.0	77.7
	None	400	20	57.1	98.3	95.0	77.7
	None	400	40	57.1	98.3	95.0	77.7
	None	400	80	57.1	98.3	95.0	77.7
	None	400	160	57.1	98.3	95.0	77.7
	None	400	320	57.1	98.3	95.0	77.7
	None	800	10	52.4	98.3	94.7	75.3
	None	800	20	52.4	98.3	94.7	75.3
	None	800	40	52.4	98.3	94.7	75.3
	None	800	80	52.4	98.3	94.7	75.3
	None	800	160	52.4	98.3	94.7	75.3
	None	800	320	52.4	98.3	94.7	75.3
	SMOTE	10	10	71.4	89.0	87.4	80.2
	SMOTE	10	20	71.4	89.0	87.4	80.2
	SMOTE	10	40	71.4	89.0	87.4	80.2
	SMOTE	10	80	71.4	89.0	87.4	80.2
	SMOTE	10	160	71.4	89.0	87.4	80.2
	SMOTE	10	320	71.4	89.0	87.4	80.2
	SMOTE	50	10	71.4	89.9	88.2	80.7
	SMOTE	50	20	71.4	90.3	88.5	80.9
	SMOTE	50	40	71.4	90.3	88.5	80.9
	SMOTE	50	80	71.4	90.3	88.5	80.9
	SMOTE	50	160	71.4	90.3	88.5	80.9
	SMOTE	50	320	71.4	90.3	88.5	80.9
	SMOTE	100	10	66.7	90.3	88.5	78.5
	SMOTE	100	20	66.7	90.3	88.5	78.5
	SMOTE	100	40	66.7	90.3	88.5	78.5
	SMOTE	100	80	66.7	90.3	88.5	78.5
	SMOTE	100	160	66.7	90.3	88.5	78.5
	SMOTE	100	320	66.7	90.3	88.5	78.5
	SMOTE	200	10	71.4	90.3	88.8	80.9
	SMOTE	200	20	71.4	90.3	88.8	80.9
	SMOTE	200	40	71.4	90.3	88.8	80.9
	SMOTE	200	80	71.4	90.3	88.8	80.9
	SMOTE	200	160	71.4	90.3	88.8	80.9
	SMOTE	200	320	71.4	90.3	88.8	80.9
	SMOTE	400	10	71.4	90.3	88.8	80.9
	SMOTE	400	20	71.4	90.3	88.8	80.9
	SMOTE	400	40	71.4	90.3	88.8	80.9
	SMOTE	400	80	71.4	90.3	88.8	80.9
	SMOTE	400	160	71.4	90.3	88.8	80.9
	SMOTE	400	320	71.4	90.3	88.8	80.9
	SMOTE	800	10	71.4	89.5	87.9	80.4
	SMOTE	800	20	71.4	89.5	87.9	80.4
	SMOTE	800	40	71.4	89.5	87.9	80.4
	SMOTE	800	80	71.4	89.5	87.9	80.4
	SMOTE	800	160	71.4	89.5	87.9	80.4
	SMOTE	800	320	71.4	89.5	87.9	80.4
	SMOTENN	10	10	71.4	83.5	82.6	77.5
	SMOTENN	10	20	71.4	83.5	82.6	77.5
	SMOTENN	10	40	71.4	83.5	82.6	77.5
	SMOTENN	10	80	71.4	83.5	82.6	77.5
	SMOTENN	10	160	71.4	83.5	82.6	77.5
	SMOTENN	10	320	71.4	83.5	82.6	77.5
	SMOTENN	50	10	71.4	83.5	82.3	77.5
	SMOTENN	50	20	71.4	83.5	82.3	77.5
	SMOTENN	50	40	71.4	83.5	82.3	77.5
	SMOTENN	50	80	71.4	83.5	82.3	77.5
	SMOTENN	50	160	71.4	83.5	82.3	77.5
	SMOTENN	50	320	71.4	83.5	82.3	77.5
	SMOTENN	100	10	71.4	84.0	82.9	77.7
	SMOTENN	100	20	71.4	84.0	82.9	77.7
	SMOTENN	100	40	71.4	84.0	82.9	77.7
	SMOTENN	100	80	71.4	84.0	82.9	77.7
	SMOTENN	100	160	71.4	84.0	82.9	77.7
	SMOTENN	100	320	71.4	84.0	82.9	77.7
	SMOTENN	200	10	71.4	86.1	85.0	78.8
	SMOTENN	200	20	71.4	86.1	85.0	78.8
	SMOTENN	200	40	71.4	86.1	85.0	78.8
	SMOTENN	200	80	71.4	86.1	85.0	78.8
	SMOTENN	200	160	71.4	86.1	85.0	78.8
	SMOTENN	200	320	71.4	86.1	85.0	78.8
	SMOTENN	400	10	71.4	86.5	85.4	79.0
	SMOTENN	400	20	71.4	86.5	85.4	79.0
	SMOTENN	400	40	71.4	86.5	85.4	79.0
	SMOTENN	400	80	71.4	86.5	85.4	79.0
	SMOTENN	400	160	71.4	86.5	85.4	79.0
	SMOTENN	400	320	71.4	86.5	85.4	79.0
	SMOTENN	800	10	71.4	86.1	85.0	78.8
	SMOTENN	800	20	71.4	86.1	85.0	78.8
	SMOTENN	800	40	71.4	86.1	85.0	78.8
	SMOTENN	800	80	71.4	86.1	85.0	78.8
	SMOTENN	800	160	71.4	86.1	85.0	78.8
	SMOTENN	800	320	71.4	86.1	85.0	78.8
	RO	10	10	75.0	95.0	93.3	85.0
	RO	10	20	75.0	95.0	93.3	85.0
	RO	10	40	75.0	95.0	93.3	85.0
	RO	10	80	75.0	95.0	93.3	85.0
	RO	10	160	75.0	95.0	93.3	85.0
	RO	10	320	75.0	95.0	93.3	85.0
	RO	50	10	66.7	93.7	91.1	80.2
	RO	50	20	66.7	93.7	91.1	80.2
	RO	50	40	66.7	93.7	91.1	80.2
	RO	50	80	66.7	93.7	91.1	80.2
	RO	50	160	66.7	93.7	91.1	80.2
	RO	50	320	66.7	93.7	91.1	80.2
	RO	100	10	66.7	93.7	91.1	80.2
	RO	100	20	66.7	93.7	91.1	80.2
	RO	100	40	66.7	93.7	91.1	80.2
	RO	100	80	66.7	93.7	91.1	80.2
	RO	100	160	66.7	93.7	91.1	80.2
	RO	100	320	66.7	93.7	91.1	80.2
	RO	200	10	66.7	93.7	91.1	80.2
	RO	200	20	66.7	93.7	91.1	80.2
	RO	200	40	66.7	93.7	91.1	80.2
	RO	200	80	66.7	93.7	91.1	80.2
	RO	200	160	66.7	93.7	91.1	80.2
	RO	200	320	66.7	93.7	91.1	80.2
	RO	400	10	66.7	93.7	91.1	80.2
	RO	400	20	66.7	93.7	91.1	80.2
	RO	400	40	66.7	93.7	91.1	80.2
	RO	400	80	66.7	93.7	91.1	80.2
	RO	400	160	66.7	93.7	91.1	80.2
	RO	400	320	66.7	93.7	91.1	80.2
	RO	800	10	66.7	93.7	91.1	80.2
	RO	800	20	66.7	93.7	91.1	80.2
	RO	800	40	66.7	93.7	91.1	80.2
	RO	800	80	66.7	93.7	91.1	80.2
	RO	800	160	66.7	93.7	91.1	80.2
	RO	800	320	66.7	93.7	91.1	80.2
	The table shows sensitivity, specificity, accuracy, and macro-average (MA) accuracy of the random forest regressor (rRF) model used to predict rejection (ACR grade 2-3A) at validation (leave-one-
	patient-out validation; see methods). Through a grid search, we selected the best algorithm to correct for dataset imbalance) and we tuned the hyperparameters (number of classification trees and
	maximum number of splits). A rRF composed by 10 classification trees, a maximum number of splits equal to 10 and corrected by a random oversampling algorithm was selected as best model and shown
	red and bold characters. SMOTE, Synthetic Minority Over-sampling Technique; SMOTENN, SMOTE and Nearest Neighbors; RO, Random Oversampling.
